# Supplementary material for: Fetuin-A: A Novel Biomarker of Bone Damage in Early Axial Spondyloarthritis. Results of an Interim Analysis of the SPACE Study
Source: Int J Mol Sci. 2023 Feb 6;24(4):3203. doi: 10.3390/ijms24043203 (PMC9962253; doi:10.3390/ijms24043203)
Supplement: Supplementary file 1 [file ijms-24-03203-s001.zip]

Archive with 1 entries (1 files):
- ijms-2160718-supplementary.pdf
